# Supplementary material for: Sexual frequency is associated with age of natural menopause: results from the Study of Women's Health Across the Nation
Source: R Soc Open Sci. 2020 Jan 15;7(1):191020. doi: 10.1098/rsos.191020 (PMC7029897; doi:10.1098/rsos.191020)
Supplement: Tables S1 - S3 [file rsos191020supp1.xlsx]

## Sheet: SM_T1. Descriptive statistics 
SM Table 1. Descriptive statistics of the baseline cohort.
Baseline cohort n = 2936 IQR = interquartile range; SD = standard deviation; HRT = hormone replacement therapy
	N (%)	Median (IQR)	Mean (SD)
Age of menopause *	1324 (45.1)	53.00 (51.00, 54.00)	52.47 (2.59)
Baseline cohort
Age		46.00 (44.00, 48.00)	45.88 (2.70)
Menopause status
Natural post-menopause	0 ( 0.0)
Late peri-menopause	0 ( 0.0)
Early peri-menopause	1346 (45.8)
Pre-menopause	1585 (54.0)
Pregnant/breastfeeding	0 ( 0.0)
Unknown (e.g. hysterectomy, HRT use)	5 ( 0.2)
Lives with a male partner
No	952 (32.4)
Yes	1984 (67.6)
Lives with a male
No	513 (17.5)
Yes	2423 (82.5)
Total number of males in household		1.00 (1.00, 2.00)	1.54 (1.13)
Sexual frequency
Less than monthly	436 (14.9)
Monthly	621 (21.2)
Weekly	1879 (64.0)
Marital status
Divorced/Separated/Single	653 (22.2)
Married/In a relationship	2283 (77.8)
Widowed	0 ( 0.0)
Education
Less than high school	210 ( 7.2)
High school	514 (17.5)
Some college/technical school	946 (32.2)
College degree	591 (20.1)
Post-graduate education	675 (23.0)
Body mass index		26.54 (22.81, 32.03)	28.17 (7.23)
Race/Ethnicity
African American	804 (27.4)
Chinese	222 ( 7.6)
Japanense	262 ( 8.9)
Non-Hispanic Caucasian	1394 (47.5)
Hispanic	254 ( 8.7)
Smoking habits
Never smoked	1684 (57.4)
Ever smoked	1252 (42.6)
Parity		2.00 (1.00, 3.00)	2.01 (1.42)
Age of menarche		13.00 (12.00, 13.00)	12.57 (1.67)
Overall health
Excellent	636 (21.7)
Very good	1073 (36.5)
Good	842 (28.7)
Fair	330 (11.2)
Poor	55 ( 1.9)
Estradiol (average, pg/mL)		55.05 (33.00, 89.25)	77.48 (82.56)
* = descriptive statistics of only cohort who experienced a natural menopause

## Sheet: SM_T2. Unadjusted Cox models
SM Table 2. Unadjusted Cox regression for each variable.
Results of Cox regression 1) modelling each variable individually against menopause timing and 2) modelling each variable individually + age of first interview against menopause timing (n = 2936, n events = 1324). HR = hazard ratio; CI = confidence interval
	1) Unadjusted			2) Adjusted for age at first interview
	HR (95% CI)	p		HR (95% CI)	p
Lives with a male partner (ref.: No)
Yes	0.95 (0.85-1.06)	0.347346		0.96 (0.86-1.08)	0.520161
Lives with a male (ref.: No)
Yes	1.02 (0.89-1.18)	0.73037		1.04 (0.91-1.19)	0.560511
Total numer of males in household	1.02 (0.97-1.08)	0.387238		1.01 (0.96-1.07)	0.630631
Sexual frequency (ref.: Less than monthly)
Monthly	0.84 (0.72-0.97)	0.0198758		0.84 (0.72-0.98)	0.0225425
Weekly	0.74 (0.65-0.84)	<0.001		0.76 (0.66-0.86)	<0.001
Marital status (ref.: Divorced/Separated/Single)
Married/In a relationship	0.95 (0.84-1.08)	0.462141		0.97 (0.86-1.11)	0.683564
Widowed	1.13 (0.83-1.54)	0.448267		1.15 (0.84-1.57)	0.371986
Estradiol (average, pg/mL)	0.99 (0.98-0.99)	<0.001		0.99 (0.99-0.99)	<0.001
Education (ref.: Less than high school)
High school	0.88 (0.67-1.15)	0.33692		0.79 (0.60-1.03)	0.0852919
Some college/technical school	0.86 (0.67-1.12)	0.263263		0.73 (0.57-0.95)	0.0177663
College degree	0.77 (0.59-1.00)	0.0498053		0.62 (0.47-0.81)	<0.001
Post-graduate education	0.76 (0.58-0.98)	0.0345073		0.65 (0.50-0.84)	0.00123345
Body mass index	1.00 (0.99-1.00)	0.28956		1.00 (0.99-1.00)	0.230263
Race/Ethnicity (ref.: African American)
Chinese/Chinese American	1.04 (0.85-1.27)	0.700118		1.02 (0.84-1.24)	0.840426
Japanese/Japanese American	0.85 (0.70-1.04)	0.114349		0.85 (0.70-1.03)	0.102841
Non-Hispanic Caucasian	0.95 (0.83-1.08)	0.446864		0.95 (0.83-1.08)	0.443752
Hispanic	1.15 (0.86-1.55)	0.341747		1.50 (1.11-2.03)	0.00774385
Smoking habits (ref.: Never smoked)
Ever smoked	1.21 (1.09-1.35)	0.000523002		1.25 (1.12-1.39)	<0.001
Parity	0.96 (0.92-1.00)	0.0271883		0.97 (0.93-1.01)	0.1266
Age of menarche	0.98 (0.95-1.02)	0.293345		0.99 (0.95-1.02)	0.398412
Overall health (ref.: Poor)
Fair	0.86 (0.57-1.29)	0.453496		0.84 (0.56-1.27)	0.41101
Good	0.78 (0.53-1.16)	0.223085		0.75 (0.50-1.10)	0.13964
Very good	0.76 (0.52-1.12)	0.170624		0.73 (0.50-1.08)	0.119812
Excellent	0.73 (0.49-1.09)	0.120232		0.72 (0.48-1.08)	0.115418
Age at first interview	0.89 (0.87-0.91)	<0.001		-	-

## Sheet: SM_T3. Cox models a-g
SM Table 3. Results from Cox regression
Base model a comprises of estradiol, education, body mass index, Race/Ethnicity, smoking habits, parity, age of menarche, overall health, and age at first interview; model b includes the base model + marital status; c includes the base model + sexual frequency; d includes the base model + sexual frequency + matrial status; model e includes the base model + whether the woman lives with a male part…
		Model a			Model b			Model c			Model d			Model e			Model f			Model g
		HR (95% CI)	p		HR (95% CI)	p		HR (95% CI)	p		HR (95% CI)	p		HR (95% CI)	p		HR (95% CI)	p		HR (95% CI)	p
Sexual frequency (ref.: Less than monthly)
Monthly		-	-		-	-		0.86 (0.74, 1.00)	0.043		0.81 (0.69, 0.95)	0.009		-	-		-	-		-	-
Weekly		-	-		-	-		0.77 (0.68, 0.88)	<0.001		0.72 (0.62, 0.83)	<0.001		-	-		-	-		-	-
Marital status (ref.: Divorced/Separated/Single)
Married/In a relationship		-	-		1.03 (0.90, 1.18)	0.689		-	-		1.19 (1.02, 1.38)	0.024		-	-		-	-		-	-
Widowed		-	-		1.12 (0.82, 1.53)	0.484		-	-		1.09 (0.80, 1.49)	0.586		-	-		-	-		-	-
Lives with a male partner (ref.: No)
Yes		-	-		-	-		-	-		-	-		1.03 (0.91, 1.16)	0.66		-	-		-	-
Lives with a male (ref.: No)
Yes		-	-		-	-		-	-		-	-		-	-		1.10 (0.95, 1.27)	0.198		-	-
Total number of males in household		-	-		-	-		-	-		-	-		-	-		-	-		1.03 (0.97, 1.09)	0.306
Estradiol (pg/mL)		0.99 (0.99, 0.99)	<0.001		0.99 (0.99, 0.99)	<0.001		0.99 (0.99, 0.99)	<0.001		0.99 (0.99, 0.99)	<0.001		0.99 (0.99, 0.99)	<0.001		0.99 (0.99, 0.99)	<0.001		0.99 (0.99, 0.99)	<0.001
Education (ref.: Less than high school)
High school		0.92 (0.68, 1.23)	0.556		0.92 (0.68, 1.23)	0.574		0.93 (0.69, 1.25)	0.644		0.94 (0.70, 1.26)	0.673		0.92 (0.68, 1.23)	0.556		0.91 (0.68, 1.23)	0.547		0.91 (0.68, 1.23)	0.554
Some college/technical school		0.87 (0.65, 1.16)	0.35		0.88 (0.65, 1.17)	0.371		0.89 (0.67, 1.20)	0.452		0.91 (0.68, 1.22)	0.52		0.87 (0.65, 1.17)	0.353		0.87 (0.65, 1.17)	0.359		0.87 (0.65, 1.17)	0.36
College degree		0.71 (0.52, 0.96)	0.026		0.71 (0.52, 0.97)	0.029		0.72 (0.53, 0.97)	0.034		0.73 (0.54, 0.99)	0.046		0.71 (0.52, 0.96)	0.027		0.71 (0.52, 0.96)	0.028		0.71 (0.53, 0.97)	0.029
Post-graduate education		0.73 (0.54, 1.00)	0.047		0.74 (0.54, 1.00)	0.051		0.76 (0.56, 1.03)	0.081		0.77 (0.57, 1.05)	0.102		0.73 (0.54, 1.00)	0.047		0.73 (0.54, 0.99)	0.046		0.73 (0.54, 0.99)	0.046
Body mass index		0.99 (0.98, 1.00)	0.007		0.99 (0.98, 1.00)	0.008		0.99 (0.98, 0.99)	0.002		0.99 (0.98, 1.00)	0.004		0.99 (0.98, 1.00)	0.008		0.99 (0.98, 1.00)	0.009		0.99 (0.98, 1.00)	0.009
Race/Ethnicity (ref.: African American)
Chinese/Chinese American		0.98 (0.78, 1.22)	0.841		0.97 (0.78, 1.22)	0.814		0.98 (0.78, 1.23)	0.863		0.96 (0.77, 1.20)	0.708		0.97 (0.78, 1.22)	0.796		0.96 (0.77, 1.20)	0.738		0.97 (0.77, 1.21)	0.765
Japanese/Japanese American		0.79 (0.64, 0.99)	0.036		0.79 (0.64, 0.98)	0.034		0.78 (0.63, 0.97)	0.023		0.75 (0.60, 0.93)	0.009		0.79 (0.63, 0.98)	0.033		0.78 (0.63, 0.97)	0.024		0.79 (0.63, 0.98)	0.029
Non-Hispanic Caucasian		0.96 (0.83, 1.10)	0.537		0.95 (0.83, 1.10)	0.509		0.98 (0.85, 1.12)	0.727		0.95 (0.83, 1.10)	0.519		0.95 (0.82, 1.10)	0.489		0.94 (0.82, 1.09)	0.43		0.95 (0.82, 1.10)	0.49
Hispanic		1.30 (0.94, 1.82)	0.116		1.31 (0.94, 1.82)	0.114		1.30 (0.93, 1.81)	0.125		1.31 (0.94, 1.83)	0.114		1.30 (0.93, 1.81)	0.119		1.29 (0.93, 1.80)	0.131		1.30 (0.93, 1.81)	0.12
Smoking habits (ref.: Never smoked)
Ever smoked		1.26 (1.12, 1.41)	<0.001		1.26 (1.12, 1.41)	<0.001		1.26 (1.12, 1.41)	<0.001		1.26 (1.13, 1.42)	<0.001		1.26 (1.13, 1.41)	<0.001		1.26 (1.13, 1.42)	<0.001		1.26 (1.13, 1.42)	<0.001
Parity		0.95 (0.91, 0.99)	0.018		0.95 (0.91, 0.99)	0.015		0.96 (0.92, 1.00)	0.049		0.95 (0.91, 0.99)	0.023		0.95 (0.91, 0.99)	0.016		0.94 (0.90, 0.99)	0.009		0.94 (0.90, 0.99)	0.01
Age of menarche		0.97 (0.94, 1.01)	0.133		0.97 (0.94, 1.01)	0.131		0.97 (0.94, 1.01)	0.139		0.97 (0.94, 1.01)	0.13		0.97 (0.94, 1.01)	0.133		0.97 (0.94, 1.01)	0.135		0.98 (0.94, 1.01)	0.146
Overall health (ref.: Poor)
Fair		0.90 (0.60, 1.36)	0.62		0.90 (0.60, 1.36)	0.628		0.90 (0.60, 1.36)	0.632		0.90 (0.60, 1.36)	0.62		0.90 (0.60, 1.36)	0.614		0.90 (0.60, 1.36)	0.619		0.90 (0.60, 1.36)	0.624
Good		0.85 (0.57, 1.26)	0.419		0.85 (0.58, 1.26)	0.425		0.87 (0.59, 1.29)	0.482		0.87 (0.59, 1.29)	0.48		0.85 (0.57, 1.26)	0.413		0.85 (0.57, 1.26)	0.42		0.85 (0.58, 1.26)	0.428
Very good		0.87 (0.59, 1.29)	0.489		0.87 (0.59, 1.29)	0.496		0.90 (0.60, 1.33)	0.582		0.90 (0.60, 1.33)	0.589		0.87 (0.59, 1.29)	0.482		0.87 (0.59, 1.29)	0.498		0.87 (0.59, 1.29)	0.5
Excellent		0.86 (0.57, 1.30)	0.471		0.86 (0.57, 1.30)	0.477		0.89 (0.59, 1.34)	0.56		0.89 (0.59, 1.35)	0.582		0.86 (0.57, 1.30)	0.466		0.86 (0.57, 1.30)	0.482		0.86 (0.57, 1.30)	0.482
Age at first interview		0.88 (0.86, 0.90)	<0.001		0.88 (0.86, 0.90)	<0.001		0.88 (0.86, 0.90)	<0.001		0.88 (0.86, 0.90)	<0.001		0.88 (0.86, 0.90)	<0.001		0.88 (0.86, 0.90)	<0.001		0.88 (0.86, 0.90)	<0.001
