# Supplementary material for: Sexual frequency is associated with age of natural menopause: results from the Study of Women's Health Across the Nation
Source: R Soc Open Sci. 2020 Jan 15;7(1):191020. doi: 10.1098/rsos.191020 (PMC7029897; doi:10.1098/rsos.191020)
Supplement: RCode - Descriptive statistics, Cox regression & Model fitting [file rsos191020supp2.r]

##%%%%%%%%%%%%%%%%%%%%%%%%%%%%%%%%%%%%%%%%%%%%%%%%%%%%%%%%%%%%%%##
## SEXUAL FREQUENCY IS ASSOCIATED WITH AGE OF NATURAL MENOPAUSE ##
##%%%%%%%%%%%%%%%%%%%%%%%%%%%%%%%%%%%%%%%%%%%%%%%%%%%%%%%%%%%%%%##

## INSTALL PACKAGES THE DATA --------------------------------------------------
x <- c("tableone", "survminer", "survival", "AICcmodavg")
lapply(x, require, character.only = TRUE)
rm(x)

## LOAD THE DATA --------------------------------------------------
dataset <- readRDS("swan_finalmodels.rds")

# Relevel 'overall health'
dataset$`Overall health` <- factor(dataset$`Overall health`, levels = c("Poor", "Fair", "Good", "Very good", "Excellent"))

## Data with only women who have menopaused 
dataset_meno <- subset(dataset, EVENT == 1)

## DESCRIPTIVE STATISTICS --------------------------------------------------
# Mean and SD
print((CreateTableOne(var = c("Age", "Age at first interview", "Menopause status",
                              "Sexual frequency", "Marital status", "Education", "BMI", "Race", 
                              "Smoking habits", "Parity", "Age of menarche", 
                              "Overall health", "Lives with a male partner",
                              "Lives with a male", "Total number of males in household", 
                              "Estradiol (pg/mL)"),
                      factorVars = c("Menopause status", "Sexual frequency", "Marital status", "Education", "Race", 
                                     "Smoking habits", "Overall health", "Lives with a male partner",
                                     "Lives with a male"),
                      strata = "WAVE",
                      data = dataset)),
      showAllLevels = TRUE,
      quote = TRUE)

# Median and IQR
print((CreateTableOne(var = c("Age", "Age at first interview", "Menopause status",
                              "Sexual frequency", "Marital status", "Education", "BMI", "Race", 
                              "Smoking habits", "Parity", "Age of menarche", 
                              "Overall health", "Lives with a male partner",
                              "Lives with a male", "Total number of males in household", 
                              "Estradiol (pg/mL)"),
                      factorVars = c("Menopause status", "Sexual frequency", "Marital status", "Education", "Race", 
                                     "Smoking habits", "Overall health", "Lives with a male partner",
                                     "Lives with a male"),
                      strata = "WAVE",
                      data = dataset)),
      showAllLevels = TRUE,
      nonnormal = TRUE, 
      quote = TRUE)

## Descriptive statistics for those who've menopaused
# Mean and SD
print((CreateTableOne(var = c("Age", "Age at first interview", "Sexual frequency", "Marital status", 
                      "Education", "BMI", "Race", "Smoking habits", "Parity", "Age of menarche", 
                      "Lives with a male partner", "Overall health", "Lives with a male", 
                      "Total number of males in household", "Estradiol (pg/mL)"), 
                      factorVars = c("Sexual frequency", "Marital status", "Education", "Race", "Smoking habits", 
                                     "Overall health", "Lives with a male partner", "Lives with a male"),
                      data = dataset_meno)),
      showAllLevels = TRUE, quote = TRUE)

# Median and IQR
print((CreateTableOne(var = c("Age", "Age at first interview", "Sexual frequency", "Marital status", 
                              "Education", "BMI", "Race", "Smoking habits", "Parity", "Age of menarche", 
                              "Lives with a male partner", "Overall health", "Lives with a male", "Total number of males in household", "Estradiol (pg/mL)"), 
                      factorVars = c("Sexual frequency", "Marital status", "Education", "Race", "Smoking habits", 
                                     "Overall health", "Lives with a male partner", "Lives with a male"),
                      data = dataset_meno)),
      showAllLevels = TRUE, quote = TRUE, nonnormal = TRUE)

# Plot
ggdensity(dataset_meno, x = "Age",
          fill = "#0073C2FF", color = "#0073C2FF", add = "mean", rug = TRUE) +
  ylab("Density") + xlab("Age of menopause") +
  theme_minimal()


## CREATE SURVIVAL OBJECT --------------------------------------------
surv_obj <- Surv(dataset$START, dataset$STOP, dataset$EVENT == 1)


## UNIVARIATE MODELS -------------------------------------------------------
univ_formulas <- sapply(c("`Sexual frequency`", "`Marital status`", "`Estradiol (pg/mL)`", "Education", "BMI", 
                          "Race", "`Smoking habits`", "Parity", "`Age of menarche`", "`Lives with a male partner`", 
                          "`Overall health`", "`Lives with a male`", "`Total number of males in household`", 
                          "`Age at first interview`"), 
                        function(x) as.formula(paste('Surv(START, STOP, EVENT == 1) ~', x)))

univ_models <- lapply(univ_formulas, 
                      function(x){
                        coxph(x, data = dataset)
                      })

univ_results <- lapply(univ_models,
                       function(x) {
                         return(cbind(exp(coef(x)), exp(confint(x)), coef(summary(x))[,5]))
                       })

print(univ_results, quote = TRUE)

rm(univ_models, univ_formulas)

## UNIVARIATE MODELS + AGE AT FIRST INTERVIEW -------------------------------------------------------
univ_formulas_afi <- sapply(c("`Sexual frequency`", "`Marital status`", "`Estradiol (pg/mL)`", "Education", "BMI", 
                              "Race", "`Smoking habits`", "Parity", "`Age of menarche`", "`Lives with a male partner`",
                              "`Overall health`", "`Lives with a male`", "`Total number of males in household`",
                              "`Age at first interview`"), 
                            function(x) as.formula(paste('Surv(START, STOP, EVENT == 1) ~', x, '+ `Age at first interview`')))

univ_models_afi <- lapply(univ_formulas_afi, 
                          function(x){
                            coxph(x, data = dataset)
                          })

univ_results_afi <- lapply(univ_models_afi,
                           function(x) {
                             return(cbind(exp(coef(x)), exp(confint(x)), coef(summary(x))[,5]))
                           })

print(univ_results_afi, quote = TRUE)

rm(univ_formulas_afi, univ_models_afi)


## KAPLAN-MEIER CURVE ------------------------------------------------------
dataset$sex <- dataset$`Sexual frequency`
#+ fig.height = 7, fig.width = 14
ggsurvplot(survfit(surv_obj ~ sex, data = dataset, 
                   start.time = 42),
           pval = FALSE, 
           ggtheme = theme_bw(),
           size = 1.3,
           linetype = c(1, 6, 3),
           palette = c("black", "black", "black"),
           censor.shape = "",
           conf.int = FALSE,
           legend = "right", 
           legend.title = "Sexual frequency",
           legend.labs = c("Less than monthly", "Monthly", "Weekly"),
           break.x.by = 1,
           xlim = c(42, 62),
           xlab = "Age (years)",
           font.tickslab = 12,
           font.x = 14,
           font.y = 14,
           font.legend = 12) 

## COX REGRESSION ------------------------------------------------------------------
## Base model (a) 
a <- coxph(surv_obj ~ `Estradiol (pg/mL)` + `Education` + `BMI` + `Race` + `Smoking habits` + `Parity` + 
             `Age of menarche` + `Overall health` + `Age at first interview`,
           data = dataset)
extractAIC(a)
#+ fig.height = 7, fig.width = 14
ggforest(a, noDigits = 2, main = "Hazard ratios (model a)", fontsize = 1.1, refLabel = "Ref.", cpositions = c(0.04, 0.23, 0.4))
ShowRegTable(a, quote = TRUE)

## Hypothesis 1 ##
# Model b
b <- coxph(surv_obj ~ `Marital status` + 
             `Estradiol (pg/mL)` + `Education` + `BMI` + `Race` + `Smoking habits` + `Parity` + 
             `Age of menarche` + `Overall health` + `Age at first interview`,
           data = dataset)
extractAIC(b)
ggforest(b, noDigits = 2, main = "Hazard ratios (model b)", fontsize = 1.1, refLabel = "Ref.", cpositions = c(0.04, 0.19, 0.4))
ShowRegTable(b, quote = TRUE)

# Model c
c <- coxph(surv_obj ~ `Sexual frequency` + 
             `Estradiol (pg/mL)` + `Education` + `BMI` + `Race` + `Smoking habits` + `Parity` + 
             `Age of menarche` + `Overall health` + `Age at first interview`,
           data = dataset)
extractAIC(c)
ggforest(c, noDigits = 2, main = "Hazard ratios (model c)", fontsize = 1.1, refLabel = "Ref.", cpositions = c(0.04, 0.19, 0.4))
ShowRegTable(c, quote = TRUE)

# Model d
d <- coxph(surv_obj ~ `Sexual frequency` + `Marital status` + `Estradiol (pg/mL)` + 
             `Education` + `BMI` + `Race` + `Smoking habits` + `Parity` + `Age of menarche` + 
             `Overall health` + `Age at first interview`,
           data = dataset)
extractAIC(d)
ggforest(d, noDigits = 2, main = "Hazard ratios (model d)", fontsize = 1.1, refLabel = "Ref.", cpositions = c(0.04, 0.19, 0.4))
ShowRegTable(d, quote = TRUE)


## Hypothesis 2 ##
# Model e
e <- coxph(surv_obj ~ `Lives with a male partner` + `Estradiol (pg/mL)` +
             `Education` + `BMI` + `Race` + `Smoking habits` + `Parity` + `Age of menarche` + 
             `Overall health` + `Age at first interview`,
           data = dataset)
extractAIC(e)
ggforest(e, noDigits = 2, main = "Hazard ratios (model e)", fontsize = 1.1, refLabel = "Ref.", cpositions = c(0.04, 0.23, 0.4))
ShowRegTable(e, quote = TRUE)

# Model f
f <- coxph(surv_obj ~ `Lives with a male` + `Estradiol (pg/mL)` + 
             `Education` + `BMI` + `Race` + `Smoking habits` + `Parity` + `Age of menarche` + 
             `Overall health` + `Age at first interview`,
           data = dataset)
extractAIC(f)
ggforest(f, noDigits = 2, main = "Hazard ratios (model f)", fontsize = 1.1, refLabel = "Ref.", cpositions = c(0.04, 0.23, 0.4))
ShowRegTable(f, quote = TRUE)

# Model g
g <- coxph(surv_obj ~ `Total number of males in household` + `Estradiol (pg/mL)` + 
             `Education` + `BMI` + `Race` + `Smoking habits` + `Parity` + `Age of menarche` + 
             `Overall health` + `Age at first interview`,
           data = dataset)
extractAIC(g)
ggforest(g, noDigits = 2, main = "Hazard ratios (model g)", fontsize = 1.1, refLabel = "Ref.", cpositions = c(0.04, 0.23, 0.4))
ShowRegTable(g, quote = TRUE)


## MODEL FITTING -----------------------------------------------------------
# Compare all models
Cand.set <- list()
Cand.set[[1]] <- a
Cand.set[[2]] <- b
Cand.set[[3]] <- c
Cand.set[[4]] <- d
Cand.set[[5]] <- e
Cand.set[[6]] <- f
Cand.set[[7]] <- g

names(Cand.set) <- letters[seq( from = 1, to = 7)]

res.table <- aictab(cand.set = Cand.set, second.ord = FALSE)
print(res.table, digits = 2, LL = TRUE)

# H1. Increased sexual frequency lowers the risk of entering menopause
Cand.set2 <- list()
Cand.set2[[1]] <- a
Cand.set2[[2]] <- b
Cand.set2[[3]] <- c
Cand.set2[[4]] <- d

names(Cand.set2) <- letters[seq(from = 1, to = 4)]
res.table2 <- aictab(cand.set = Cand.set2, second.ord = FALSE)
print(res.table2, digits = 2, LL = FALSE)

# H2. Women who live with a male experience a later menopause
Cand.set3 <- list()
Cand.set3[[1]] <- a
Cand.set3[[2]] <- e
Cand.set3[[3]] <- f
Cand.set3[[4]] <- g

names(Cand.set3) <- c("a", "e", "f", "g")
res.table3 <- aictab(cand.set = Cand.set3, second.ord = FALSE)
print(res.table3, digits = 2, LL = FALSE)
